# Supplementary material for: Males That Silence Their Father’s Genes: Genomic Imprinting of a Complete Haploid Genome
Source: Mol Biol Evol. 2021 Mar 4;38(6):2566–81. doi: 10.1093/molbev/msab052 (PMC8136510; doi:10.1093/molbev/msab052)
Supplement: msab052_Supplementary_Data [file msab052_supplementary_data.zip]

Archive with 5 entries (5 files):
- Dataset_S1.csv
- Dataset_S2.csv
- Dataset_S3.csv
- high_res_fig_supp.zip
- MBE-20-0751_Supplementary_Figures.pdf
